# Supplementary material for: Eolian erosion of polygons in the Atacama Desert as a proxy for hyper-arid environments on Earth and beyond
Source: Sci Rep. 2022 Jul 20;12:12394. doi: 10.1038/s41598-022-16404-y (PMC9300690; doi:10.1038/s41598-022-16404-y)
Supplement: Supplementary file 2 — Supplementary Information 2. [file 41598_2022_16404_MOESM2_ESM.xlsx]

## Sheet: Data Figure 2
Figure 2G (Polygon profiles)												Figure 2H (Grain size distribution [%])														Figure 2I (X-Ray diffraction of solbule minerals)
P1 - Transect data				P2 - Transect data				P3 - Transect data					Transect distance [cm]
												P1 - Grain size [mm]	0	60	80	100	150	200	250	300	400	420	440	500		P1 - X-Ray diffraction data (calibrated)													P1 - X-Ray diffraction data
Transect (m)	elevation (m)	slope (°)		Transect (m)	elevation (m)	slope (°)		Transect (m)	elevation (m)	slope (°)		>2	11.7326	6.81847	8.07523	8.93763	7.98718	7.38654	9.24956	11.1418	13.797	9.53832	9.40715	7.97287		(data calibrated with the salt content from sample leaching and visible in Figure2I)													(raw data not calibrated with the salt content from sample leaching)
0	985.669	2.02842		0	984.068	-15.0543		0	978.67	-0.323145		2-0.6	34.0836	30.8776	32.3267	36.5099	31.2074	31.1973	34.6927	47.3852	28.2898	39.1345	29.3161	30.6744		P1 - Transect	Transect distance (cm)												P1 - Transect	Transect distance (cm)
0.0105316	985.669	0.753943		0.0105316	984.066	-11.1953		0.0105316	978.67	2.27804		0.6 - 0.2	38.9618	39.5518	39.1562	35.741	41.3776	41.8044	34.5658	27.1518	29.8189	33.7507	38.1448	40.0775		Soluble Mineral	0	60	80	100	150	200	250	300	400	420	440	500	Soluble Mineral	0	60	80	100	150	200	250	300	400	420
0.0210633	985.669	-0.520386		0.0210633	984.063	-5.27644		0.0210633	978.67	0.689028		0.2 - 0.064	5.67674	6.82117	7.41571	5.93544	7.43963	8.16961	6.95983	4.89915	10.251	6.57489	10.0256	7.98714		Gypsum	18.3006				6.64185	9.49338	13.5035	2.90447				4.56741	Gypsum	4.8				2.9	4.2	2.8	1.7
0.0315949	985.669	0.642092		0.0315949	984.062	-2.32689		0.0315949	978.67	2.1448		0.064-0.002	6.45184	7.97516	8.80504	7.40981	8.80031	8.10485	8.95707	5.25884	13.633	8.1778	10.622	8.76363		Anhydrite					33.2092	22.3773						44.9129	Anhydrite					14.5	9.9
0.0421266	985.669	2.9354		0.0421266	984.062	-7.23734		0.0421266	978.671	9.32746		<0.002	3.09335	7.95585	4.22107	5.46626	3.18787	3.33729	5.57505	4.16325	4.21021	2.82387	2.48441	4.52448		Bassanite	9.53156					9.71942							Bassanite	2.5					4.3
0.0526582	985.67	3.14347		0.0526582	984.061	-6.65632		0.0526582	978.672	6.57479			Transect distance [cm]													Halite		1.54373											Halite		1.3
0.0631898	985.67	6.63923		0.0631898	984.059	-6.1765		0.0631898	978.673	3.9227		P2 - Grain size [mm]	0	30	50	100	175	250	325	400	450	470	500			Nitratine		6.1749											Nitratine		5.2
0.0737215	985.672	5.64687		0.0737215	984.058	-5.57026		0.0737215	978.674	9.34071		>2	7.85642	5.45713	5.44658	9.57758	11.62	15.9162	15.9162	5.69254	14.7716	2.24934	6.95072
0.0842531	985.673	-2.44848		0.0842531	984.057	-5.89937		0.0842531	978.676	10.8235		2-0.6	44.2367	55.2695	28.8794	42.4722	51.8753	43.8901	43.8901	47.4685	49.8184	38.8943	35.1027
0.0947848	985.672	-1.08836		0.0947848	984.056	-3.08676		0.0947848	978.678	3.56507		0.6 - 0.2	24.9003	29.804	58.9253	35.0947	25.7482	28.091	28.091	30.5676	25.031	45.966	40.1854			P2 - X-Ray diffraction data (calibrated)													P2 - X-Ray diffraction data
0.105316	985.672	3.4958		0.105316	984.056	-10.996		0.105316	978.679	1.31327		0.2 - 0.064	5.17479	3.8929	3.02103	5.30512	2.94416	3.44306	3.44306	4.08829	4.01849	6.11425	8.79534			(data calibrated with the salt content from sample leaching and visible in Figure2I)													(raw data not calibrated with the salt content from sample leaching)
0.115848	985.673	4.16861		0.115848	984.054	-2.97772		0.115848	978.679	-0.674413		0.064-0.002	9.66663	2.99132	2.08073	4.78671	4.18466	4.92067	4.92067	7.03701	3.78322	3.76853	5.87373			P2 - Transect	Transect distance (cm)												P2 - Transect	Transect distance (cm)
0.12638	985.673	3.09376		0.12638	984.053	-4.09546		0.12638	978.679	-1.80533		<0.002	8.16516	2.58509	1.64694	2.76365	3.62771	3.739	3.739	5.14601	2.57732	3.00757	3.09215			Soluble Mineral	0	30	50	100	175	250	325	400	450	470	500		Soluble Mineral	0	30	50	100	175	250	325	400	450	470
0.136911	985.674	1.43579		0.136911	984.052	-2.32844		0.136911	978.678	-0.0178118			Transect distance [cm]													Gypsum	8.49666	15.4712	0.9629	5.8254	15.5575	26.7182	49.6993	9.45824	6.8929	19.3104	14.6227		Gypsum	6	4.2	0.6	3	8.2	15.6	13.4	4.7	3	2.9
0.147443	985.674	3.03146		0.147443	984.052	-5.4686		0.147443	978.678	3.07808		P3 - Grainsize [mm]	0	30	45	60	100	200	300	400	440	455	470	500		Anhydrite	4.81477		5.29595	13.3984		12.674	18.9154			28.6327			Anhydrite	3.4		3.3	6.9		7.4	5.1			4.3
0.157975	985.675	3.6775		0.157975	984.051	-4.16699		0.157975	978.679	2.66129		>2	7.27182	4.81271	24.33	18.2163	9.18037	9.14884	15.0693	7.20569	8.3236	12.7635	5.87697	10.8489		Bassanite	11.6121	14.3661	7.7032	11.0683	32.2533			31.3933	6.43337	17.9787			Bassanite	8.2	3.9	4.8	5.7	17			15.6	2.8	2.7
0.168506	985.675	3.29358		0.168506	984.05	-3.96569		0.168506	978.679	-0.691992		2-0.6	36.1186	39.895	51.1133	38.1572	44.8948	37.3692	37.0652	36.0808	29.7011	48.8102	18.1001	32.8016		Halite	4.24833	4.05198											Tamarugite
0.179038	985.676	1.8145		0.179038	984.049	-1.13501		0.179038	978.679	-1.45719		0.6 - 0.2	32.9134	33.4767	18.082	18.4871	29.1791	28.7071	27.0395	32.5051	38.6353	27.4197	64.7916	30.1385															Halite	3	1.1
0.18957	985.676	2.74589		0.18957	984.049	-4.9562		0.18957	978.679	0.559876		0.2 - 0.064	9.36202	10.0779	1.80686	18.4871	6.88112	6.50468	6.6746	7.20927	9.64084	4.06814	3.10678	8.14755
0.200101	985.677	3.00452		0.200101	984.048	-5.59517		0.200101	978.679	-0.095624		0.064-0.002	8.94513	9.22414	3.10027	4.24092	5.99309	10.4653	8.63187	10.7135	10.5994	4.74738	4.85261	10.3666
0.210633	985.677	4.32578		0.210633	984.047	-4.3993		0.210633	978.679	-1.80114		<0.002	5.38896	2.51363	1.56755	2.41129	3.87145	7.80492	5.51949	6.28564	3.0997	2.1911	3.27192	7.6968
0.221164	985.678	7.15468		0.221164	984.046	-4.83843		0.221164	978.679	1.45276																P3 - X-Ray diffraction data (calibrated)													P3 - X-Ray diffraction data
0.231696	985.68	3.99527		0.231696	984.046	-4.17628		0.231696	978.679	2.08933																(data calibrated with the salt content from sample leaching and visible in Figure2I)													(raw data not calibrated with the salt content from sample leaching)
0.242228	985.68	2.62501		0.242228	984.045	-4.02809		0.242228	978.679	-0.363959																P3 - Transect	Transect distance (cm)												P3 - Transect	Transect distance (cm)
0.252759	985.681	4.41982		0.252759	984.044	-0.58137		0.252759	978.679	-2.22426																Soluble Mineral	0	30	45	60	100	200	300	400	440	455	470	500	Soluble Mineral	0	30	45	60	100	200	300	400	440	455
0.263291	985.682	5.79194		0.263291	984.044	1.91746		0.263291	978.679	0.0374309																Gypsum	0.679542			5.42864							2.15458	1.56788	Gypsum	0.7			4.8
0.273823	985.683	8.1202		0.273823	984.044	2.15239		0.273823	978.679	0.683446																Anhydrite	3.68894											2.70024	Anhydrite	3.8
0.284354	985.684	7.92958		0.284354	984.045	-0.689976		0.284354	978.679	0.0496455																Bassanite	13.0084	9.05502			6.17868	2.67145	1.4677	3.71363	3.16816	1.73331	9.49972	9.58148	Bassanite	13.4	7.1			6.2	4.2	2.4	4	2.6	1.6
0.294886	985.686	18.1872		0.294886	984.045	-1.6113		0.294886	978.679	-3.68128																Nitratine	1.35908	1.40289		0.904774	0.896906	0.381635	0.122308	0.464204	0.487409	0.108332	1.27316	1.13236	Nitratine	1.4	1.1		0.8	0.9	0.6	0.2	0.5	0.4	0.1
0.305418	985.689	13.8722		0.305418	984.044	-1.17432		0.305418	978.678	-8.69795																Niter	2.32986	3.69853		2.03574	6.07903	4.2616	3.73041	4.82772	3.29001	3.57494	5.68025	4.18101	Niter	2.4	2.9		1.8	6.1	6.7	6.1	5.2	2.7	3.3
0.315949	985.692	5.23728		0.315949	984.044	-3.04344		0.315949	978.677	-4.4609																Halite	2.42694	2.29564		0	1.39519	1.0813	0.978467	2.0425	1.46223		2.25251	2.0905	Halite	2.5	1.8			1.4	1.7	1.6	2.2	1.2
0.326481	985.693	10.4683		0.326481	984.043	-3.01488		0.326481	978.676	-3.36851
0.337013	985.695	9.98112		0.337013	984.043	-6.36888		0.337013	978.675	-1.76341
0.347544	985.696	5.6571		0.347544	984.042	-9.62386		0.347544	978.675	-1.69299
0.358076	985.697	8.8796		0.358076	984.04	-7.17784		0.358076	978.675	-2.18271
0.368607	985.699	-12.3864		0.368607	984.039	-6.44388		0.368607	978.674	-2.69907
0.379139	985.697	-16.1156		0.379139	984.037	-7.49851		0.379139	978.674	-4.00702
0.389671	985.694	-6.14574		0.389671	984.036	-4.7863		0.389671	978.673	-9.30806
0.400202	985.693	-12.5362		0.400202	984.035	0.538054		0.400202	978.671	-12.7579
0.410734	985.69	-10.2363		0.410734	984.035	1.46696		0.410734	978.669	-7.23796
0.421266	985.688	-9.52736		0.421266	984.036	0.245409		0.421266	978.668	-19.8536
0.431797	985.687	-3.00225		0.431797	984.036	-2.43187		0.431797	978.664	-16.8123
0.442329	985.686	-1.47412		0.442329	984.035	-1.13583		0.442329	978.661	-24.5484
0.452861	985.686	2.30914		0.452861	984.035	-0.0273248		0.452861	978.656	-6.1598
0.463392	985.686	3.47851		0.463392	984.035	3.15287		0.463392	978.655	-0.573865
0.473924	985.687	3.23684		0.473924	984.035	3.06614		0.473924	978.655	6.28852
0.484455	985.687	4.12563		0.484455	984.036	2.52511		0.484455	978.656	11.2423
0.494987	985.688	4.54563		0.494987	984.036	-0.112032		0.494987	978.658	10.4941
0.505519	985.689	3.9811		0.505519	984.036	2.16275		0.505519	978.66	9.35451
0.51605	985.69	1.95149		0.51605	984.037	3.63816		0.51605	978.662	9.21461
0.526582	985.69	-3.28698		0.526582	984.038	3.58014		0.526582	978.663	9.27714
0.537114	985.69	2.31238		0.537114	984.038	3.65467		0.537114	978.665	11.0153
0.547645	985.69	3.79781		0.547645	984.039	5.83847		0.547645	978.667	5.31113
0.558177	985.691	2.13097		0.558177	984.04	-0.577632		0.558177	978.668	2.01261
0.568709	985.691	5.36645		0.568709	984.04	-2.68534		0.568709	978.668	2.45379
0.57924	985.692	14.3234		0.57924	984.039	-2.94044		0.57924	978.669	7.26693
0.589772	985.695	4.26961		0.589772	984.039	1.06296		0.589772	978.67	2.48418
0.600304	985.696	3.05611		0.600304	984.039	1.46555		0.600304	978.671	2.26382
0.610835	985.696	2.41978		0.610835	984.039	3.76415		0.610835	978.671	0.513013
0.621367	985.697	0.10327		0.621367	984.04	3.5432		0.621367	978.671	-2.88017
0.631898	985.697	3.6915		0.631898	984.041	2.15497		0.631898	978.671	-3.67671
0.64243	985.697	11.312		0.64243	984.041	0.336807		0.64243	978.67	-3.8857
0.652962	985.699	4.924		0.652962	984.041	2.88138		0.652962	978.669	-3.64994
0.663493	985.7	3.2373		0.663493	984.042	3.03013		0.663493	978.669	-2.15336
0.674025	985.701	2.87607		0.674025	984.042	2.97061		0.674025	978.668	-0.138989
0.684557	985.701	1.57642		0.684557	984.043	3.37107		0.684557	978.668	-1.42488
0.695088	985.702	3.36584		0.695088	984.043	4.68059		0.695088	978.668	-4.39001
0.70562	985.702	-1.13708		0.70562	984.044	4.54966		0.70562	978.667	-1.86159
0.716152	985.702	0.35476		0.716152	984.045	3.23362		0.716152	978.667	-2.41748
0.726683	985.702	3.25493		0.726683	984.046	3.01219		0.726683	978.666	-2.70825
0.737215	985.703	-0.698037		0.737215	984.046	2.10802		0.737215	978.666	-5.35346
0.747747	985.703	-0.470027		0.747747	984.047	2.4693		0.747747	978.665	-6.42076
0.758278	985.703	1.44024		0.758278	984.047	2.94393		0.758278	978.664	-5.16734
0.76881	985.703	0.833851		0.76881	984.048	2.62277		0.76881	978.663	-5.9025
0.779341	985.703	2.87574		0.779341	984.048	8.28872		0.779341	978.662	-10.1324
0.789873	985.703	3.77417		0.789873	984.05	6.85804		0.789873	978.66	-11.1684
0.800405	985.704	0.680081		0.800405	984.051	2.55017		0.800405	978.658	-9.53872
0.810936	985.704	6.22049		0.810936	984.051	5.18163		0.810936	978.656	-4.59384
0.821468	985.705	2.0462		0.821468	984.052	8.46693		0.821468	978.655	-6.63693
0.832	985.706	-1.51678		0.832	984.054	9.66459		0.832	978.654	-2.29567
0.842531	985.706	2.29558		0.842531	984.056	8.45416		0.842531	978.653	-8.28612
0.853063	985.706	3.73395		0.853063	984.057	13.765		0.853063	978.652	-6.34321
0.863595	985.707	0.971902		0.863595	984.06	5.08687		0.863595	978.651	-3.4523
0.874126	985.707	-1.5712		0.874126	984.061	6.72719		0.874126	978.65	-5.58499
0.884658	985.707	2.15981		0.884658	984.062	9.13796		0.884658	978.649	-4.98144
0.89519	985.707	2.43303		0.89519	984.064	5.65992		0.89519	978.648	-7.22026
0.905721	985.707	4.01575		0.905721	984.065	2.53932		0.905721	978.647	-3.49452
0.916253	985.708	4.08862		0.916253	984.065	3.30782		0.916253	978.646	-1.28138
0.926784	985.709	4.42295		0.926784	984.066	1.48063		0.926784	978.646	-2.74148
0.937316	985.71	4.81934		0.937316	984.066	-2.01119		0.937316	978.645	-1.83292
0.947848	985.711	3.56476		0.947848	984.066	-0.261527		0.947848	978.645	-3.71474
0.958379	985.711	4.24835		0.958379	984.066	-2.36407		0.958379	978.644	-0.93285
0.968911	985.712	4.11398		0.968911	984.065	-0.299667		0.968911	978.644	0.0150298
0.979443	985.713	3.89393		0.979443	984.065	3.50843		0.979443	978.644	0.200252
0.989974	985.713	3.68604		0.989974	984.066	6.77648		0.989974	978.644	-5.57593
1.00051	985.714	3.161		1.00051	984.067	7.39461		1.00051	978.643	-4.04646
1.01104	985.715	4.60866		1.01104	984.068	12.0175		1.01104	978.642	-5.79331
1.02157	985.716	4.35687		1.02157	984.071	2.07982		1.02157	978.641	-5.4544
1.0321	985.716	4.77878		1.0321	984.071	16.8739		1.0321	978.64	-4.99317
1.04263	985.717	4.03051		1.04263	984.074	3.34282		1.04263	978.639	-3.39498
1.05316	985.718	4.28764		1.05316	984.075	5.88527		1.05316	978.639	-4.51338
1.0637	985.719	2.16782		1.0637	984.076	12.1404		1.0637	978.638	-4.66555
1.07423	985.719	0.131836		1.07423	984.078	13.7543		1.07423	978.637	-2.99684
1.08476	985.719	-3.08453		1.08476	984.081	5.06121		1.08476	978.637	-7.81149
1.09529	985.719	1.60113		1.09529	984.082	0.536008		1.09529	978.635	-6.17657
1.10582	985.719	3.63908		1.10582	984.082	6.1961		1.10582	978.634	-4.49505
1.11635	985.72	0.0840404		1.11635	984.083	10.1803		1.11635	978.633	-10.6192
1.12689	985.72	-1.5873		1.12689	984.085	6.71451		1.12689	978.631	-9.76976
1.13742	985.719	0.391224		1.13742	984.086	19.8811		1.13742	978.629	-7.57813
1.14795	985.719	2.70371		1.14795	984.09	13.89		1.14795	978.628	-2.73966
1.15848	985.72	3.47374		1.15848	984.092	6.50527		1.15848	978.627	-0.242893
1.16901	985.721	2.42198		1.16901	984.094	11.4956		1.16901	978.627	-3.17374
1.17954	985.721	4.58712		1.17954	984.096	8.68412		1.17954	978.627	-3.99058
1.19008	985.722	8.04759		1.19008	984.097	11.0171		1.19008	978.626	-0.8237
1.20061	985.723	14.5807		1.20061	984.099	12.2072		1.20061	978.626	-0.835168
1.21114	985.726	6.16432		1.21114	984.102	10.8458		1.21114	978.626	-6.44653
1.22167	985.727	4.91131		1.22167	984.104	5.08478		1.22167	978.625	-7.05571
1.2322	985.728	3.38289		1.2322	984.105	2.54826		1.2322	978.623	-7.65704
1.24273	985.729	1.47966		1.24273	984.105	2.99844		1.24273	978.622	-4.5332
1.25327	985.729	2.80289		1.25327	984.106	0.816792		1.25327	978.621	-3.6913
1.2638	985.73	4.81675		1.2638	984.106	6.16689		1.2638	978.62	-1.83613
1.27433	985.73	4.0426		1.27433	984.107	11.2857		1.27433	978.62	-2.85731
1.28486	985.731	3.79632		1.28486	984.109	10.0773		1.28486	978.619	-7.35282
1.29539	985.732	4.19024		1.29539	984.111	13.9823		1.29539	978.618	-7.87
1.30592	985.733	2.39987		1.30592	984.114	2.9717		1.30592	978.617	-0.656405
1.31646	985.733	-0.623778		1.31646	984.114	6.11057		1.31646	978.617	-4.94861
1.32699	985.733	-1.57571		1.32699	984.115	16.6952		1.32699	978.616	-8.00834
1.33752	985.733	2.03862		1.33752	984.118	13.856		1.33752	978.614	-8.60414
1.34805	985.733	3.82737		1.34805	984.121	6.01411		1.34805	978.613	-3.6635
1.35858	985.734	5.40302		1.35858	984.122	16.7864		1.35858	978.612	-9.31771
1.36911	985.735	4.19415		1.36911	984.125	11.9262		1.36911	978.61	-7.40442
1.37965	985.736	4.67519		1.37965	984.128	6.88449		1.37965	978.609	-2.70623
1.39018	985.736	3.95834		1.39018	984.129	15.0195		1.39018	978.608	-7.49486
1.40071	985.737	5.06911		1.40071	984.132	3.28011		1.40071	978.607	-8.15121
1.41124	985.738	12.88		1.41124	984.132	1.43476		1.41124	978.605	-7.89243
1.42177	985.74	9.36575		1.42177	984.133	13.1693		1.42177	978.604	-12.4926
1.4323	985.742	5.26165		1.4323	984.135	7.19696		1.4323	978.602	-8.01056
1.44283	985.743	3.90886		1.44283	984.136	10.9887		1.44283	978.6	-6.30005
1.45337	985.744	3.59549		1.45337	984.138	6.88465		1.45337	978.599	0.392643
1.4639	985.745	3.5758		1.4639	984.14	4.42686		1.4639	978.599	-6.00137
1.47443	985.745	3.58962		1.47443	984.14	2.16225		1.47443	978.598	-6.66508
1.48496	985.746	2.23671		1.48496	984.141	2.97057		1.48496	978.597	-9.90583
1.49549	985.746	3.50424		1.49549	984.141	3.2571		1.49549	978.595	-9.68409
1.50602	985.747	4.61507		1.50602	984.142	2.5985		1.50602	978.593	-6.44619
1.51656	985.748	6.73969		1.51656	984.142	2.42239		1.51656	978.592	-0.410023
1.52709	985.749	12.3876		1.52709	984.143	3.01789		1.52709	978.592	0.922209
1.53762	985.751	5.30264		1.53762	984.143	2.9062		1.53762	978.592	-1.10576
1.54815	985.752	4.32721		1.54815	984.144	-0.944676		1.54815	978.592	-2.31417
1.55868	985.753	4.84172		1.55868	984.144	-1.26806		1.55868	978.591	-0.203985
1.56921	985.754	4.28425		1.56921	984.144	-2.93799		1.56921	978.591	-2.35224
1.57975	985.755	4.03694		1.57975	984.143	1.70647		1.57975	978.591	-1.505
1.59028	985.756	4.62193		1.59028	984.143	1.13453		1.59028	978.591	-5.44626
1.60081	985.756	4.12763		1.60081	984.144	-1.87258		1.60081	978.59	-0.371608
1.61134	985.757	2.865		1.61134	984.143	-5.05736		1.61134	978.59	-5.76816
1.62187	985.758	3.56974		1.62187	984.142	-4.47118		1.62187	978.588	-1.23779
1.6324	985.758	1.83486		1.6324	984.141	-2.20382		1.6324	978.588	1.65865
1.64294	985.759	0.256625		1.64294	984.141	1.10392		1.64294	978.589	-0.409118
1.65347	985.759	3.58507		1.65347	984.141	3.29181		1.65347	978.588	-5.42555
1.664	985.759	4.36535		1.664	984.142	3.37127		1.664	978.587	-5.82337
1.67453	985.76	6.62907		1.67453	984.143	0.81379		1.67453	978.586	-0.725177
1.68506	985.761	6.67312		1.68506	984.143	-3.00477		1.68506	978.586	1.62989
1.69559	985.763	0.451164		1.69559	984.142	-3.05365		1.69559	978.587	-0.275799
1.70613	985.763	3.43325		1.70613	984.142	-0.131384		1.70613	978.586	-0.459844
1.71666	985.763	1.51772		1.71666	984.142	1.05813		1.71666	978.586	1.36698
1.72719	985.764	0.798291		1.72719	984.142	0.663219		1.72719	978.587	1.98595
1.73772	985.764	4.12563		1.73772	984.142	-3.71835		1.73772	978.587	-0.889051
1.74825	985.765	4.23419		1.74825	984.141	-2.77645		1.74825	978.587	-2.61602
1.75878	985.765	4.33226		1.75878	984.141	-2.0313		1.75878	978.586	-0.162761
1.76932	985.766	4.24174		1.76932	984.14	-2.4001		1.76932	978.586	0.254675
1.77985	985.767	7.74611		1.77985	984.14	-3.90415		1.77985	978.586	0.314441
1.79038	985.768	3.48602		1.79038	984.139	-3.50746		1.79038	978.586	-3.51957
1.80091	985.769	3.6818		1.80091	984.138	-0.51703		1.80091	978.586	-5.23524
1.81144	985.77	3.77152		1.81144	984.138	-1.16376		1.81144	978.585	-7.18096
1.82197	985.77	4.29949		1.82197	984.138	-2.97459		1.82197	978.584	-4.70315
1.83251	985.771	4.19565		1.83251	984.138	-0.952975		1.83251	978.583	-6.06929
1.84304	985.772	3.29353		1.84304	984.137	0.281503		1.84304	978.582	-10.4341
1.85357	985.773	2.46521		1.85357	984.137	-3.75055		1.85357	978.58	-1.23534
1.8641	985.773	0.0346435		1.8641	984.137	-1.1409		1.8641	978.579	0.303672
1.87463	985.773	0.713282		1.87463	984.137	1.95597		1.87463	978.579	-2.9001
1.88516	985.773	-0.0671105		1.88516	984.137	0.883542		1.88516	978.579	-2.45546
1.8957	985.773	2.59587		1.8957	984.137	0.973338		1.8957	978.578	-3.98677
1.90623	985.774	2.80144		1.90623	984.137	4.80766		1.90623	978.578	0.203405
1.91676	985.774	2.75661		1.91676	984.138	2.05448		1.91676	978.578	2.85587
1.92729	985.775	1.65525		1.92729	984.139	2.70981		1.92729	978.578	2.48711
1.93782	985.775	3.33337		1.93782	984.139	-0.456261		1.93782	978.579	-0.617999
1.94835	985.776	3.55372		1.94835	984.139	-3.87167		1.94835	978.579	-3.60325
1.95889	985.776	5.11327		1.95889	984.138	-2.3441		1.95889	978.578	-0.587268
1.96942	985.777	5.46365		1.96942	984.138	-4.85997		1.96942	978.578	1.87609
1.97995	985.778	4.7402		1.97995	984.137	-3.32137		1.97995	978.578	1.42938
1.99048	985.779	4.91439		1.99048	984.136	-3.1898		1.99048	978.578	-2.1984
2.00101	985.78	3.30671		2.00101	984.136	-3.43134		2.00101	978.578	0.0531103
2.01154	985.78	4.33129		2.01154	984.135	-2.86811		2.01154	978.578	0.0656069
2.02208	985.781	5.30247		2.02208	984.135	-2.05575		2.02208	978.578	-3.67201
2.03261	985.782	3.7863		2.03261	984.134	-1.8956		2.03261	978.577	-9.05057
2.04314	985.783	3.90575		2.04314	984.134	-1.98283		2.04314	978.576	-6.93816
2.05367	985.784	4.00262		2.05367	984.133	-2.41793		2.05367	978.574	-1.2337
2.0642	985.784	3.62574		2.0642	984.133	-0.981716		2.0642	978.574	-5.9073
2.07473	985.785	3.88573		2.07473	984.133	-0.140913		2.07473	978.573	-7.7173
2.08526	985.786	0.46392		2.08526	984.133	-1.76064		2.08526	978.572	-3.41831
2.0958	985.786	-0.590372		2.0958	984.132	-1.27993		2.0958	978.571	-7.18142
2.10633	985.786	0.952881		2.10633	984.132	1.45888		2.10633	978.57	-7.67461
2.11686	985.786	2.79827		2.11686	984.133	2.3375		2.11686	978.568	-6.48744
2.12739	985.786	3.28182		2.12739	984.133	1.62018		2.12739	978.567	-4.86602
2.13792	985.787	3.55292		2.13792	984.133	0.536783		2.13792	978.566	-0.922269
2.14845	985.788	1.08677		2.14845	984.133	-1.3932		2.14845	978.566	2.85756
2.15899	985.788	3.48536		2.15899	984.133	-2.45346		2.15899	978.567	4.32469
2.16952	985.789	7.68238		2.16952	984.133	-0.342479		2.16952	978.567	1.33873
2.18005	985.79	4.73071		2.18005	984.133	0.533797		2.18005	978.568	-1.98429
2.19058	985.791	3.5733		2.19058	984.133	-1.1919		2.19058	978.567	-2.0828
2.20111	985.792	4.12563		2.20111	984.132	-0.893092		2.20111	978.567	-0.414959
2.21164	985.792	3.93911		2.21164	984.132	-1.12579		2.21164	978.567	-0.0660222
2.22218	985.793	3.91198		2.22218	984.132	-2.25887		2.22218	978.567	-2.35576
2.23271	985.794	3.21564		2.23271	984.132	-3.25547		2.23271	978.566	-1.35358
2.24324	985.794	3.24958		2.24324	984.131	0.282323		2.24324	978.566	-1.73989
2.25377	985.795	5.35131		2.25377	984.131	2.26721		2.25377	978.566	0.976193
2.2643	985.796	4.78773		2.2643	984.132	-0.250638		2.2643	978.566	0.999216
2.27483	985.797	4.69608		2.27483	984.132	-4.30794		2.27483	978.566	1.66037
2.28537	985.798	3.24881		2.28537	984.131	-0.120693		2.28537	978.566	0.00732409
2.2959	985.798	3.77738		2.2959	984.131	3.658		2.2959	978.566	-1.44065
2.30643	985.799	4.37902		2.30643	984.131	3.13311		2.30643	978.566	-3.01157
2.31696	985.8	4.45364		2.31696	984.132	2.28851		2.31696	978.566	-3.32584
2.32749	985.801	3.92307		2.32749	984.132	2.3963		2.32749	978.565	-4.14543
2.33802	985.801	3.77563		2.33802	984.133	1.34295		2.33802	978.564	-6.33508
2.34856	985.802	5.08596		2.34856	984.133	-2.32772		2.34856	978.563	-3.19747
2.35909	985.803	5.9188		2.35909	984.133	0.625387		2.35909	978.562	-0.834181
2.36962	985.804	2.58782		2.36962	984.133	-1.13766		2.36962	978.562	-2.08966
2.38015	985.804	1.23626		2.38015	984.133	0.58154		2.38015	978.562	-1.51905
2.39068	985.805	4.90462		2.39068	984.133	3.55284		2.39068	978.562	-1.67538
2.40121	985.806	3.68516		2.40121	984.133	2.7231		2.40121	978.561	-0.283399
2.41175	985.806	3.43829		2.41175	984.134	2.9025		2.41175	978.561	1.53636
2.42228	985.807	0.917628		2.42228	984.134	4.49024		2.42228	978.562	2.97585
2.43281	985.807	3.30761		2.43281	984.135	11.4175		2.43281	978.562	-0.25612
2.44334	985.808	4.94512		2.44334	984.137	5.98895		2.44334	978.562	-2.59697
2.45387	985.809	3.19765		2.45387	984.138	3.5043		2.45387	978.562	1.44793
2.4644	985.809	1.41168		2.4644	984.139	15.4916		2.4644	978.562	1.03494
2.47494	985.809	0.451819		2.47494	984.142	6.20904		2.47494	978.562	-2.94506
2.48547	985.81	1.55742		2.48547	984.143	0.523308		2.48547	978.562	-4.56612
2.496	985.81	5.34863		2.496	984.143	-1.79336		2.496	978.561	-2.7989
2.50653	985.811	4.67038		2.50653	984.143	-1.85864		2.50653	978.56	-0.323855
2.51706	985.812	3.36121		2.51706	984.143	-4.3081		2.51706	978.56	-0.946072
2.52759	985.812	0.869072		2.52759	984.142	-3.2537		2.52759	978.56	-1.67735
2.53813	985.812	-1.88834		2.53813	984.141	-3.63839		2.53813	978.56	-2.19145
2.54866	985.812	10.507		2.54866	984.14	-2.53892		2.54866	978.559	-1.90124
2.55919	985.814	6.09742		2.55919	984.14	-1.11391		2.55919	978.559	-3.01439
2.56972	985.815	4.28128		2.56972	984.14	-0.698901		2.56972	978.558	-3.16236
2.58025	985.816	4.3427		2.58025	984.14	1.92246		2.58025	978.558	-3.58957
2.59078	985.817	-1.0211		2.59078	984.14	3.30298		2.59078	978.557	-3.08501
2.60132	985.817	-2.55717		2.60132	984.141	2.60015		2.60132	978.557	-2.50083
2.61185	985.816	3.68974		2.61185	984.141	3.73056		2.61185	978.556	0.348057
2.62238	985.817	3.06167		2.62238	984.142	3.74008		2.62238	978.556	2.4709
2.63291	985.817	2.30938		2.63291	984.142	0.519204		2.63291	978.557	3.21353
2.64344	985.818	3.4943		2.64344	984.143	1.58851		2.64344	978.557	3.19399
2.65397	985.818	4.72123		2.65397	984.143	0.518948		2.65397	978.558	1.37321
2.66451	985.819	3.88204		2.66451	984.143	-2.62457		2.66451	978.558	3.52546
2.67504	985.82	3.31485		2.67504	984.142	-0.701744		2.67504	978.559	8.18097
2.68557	985.821	5.26672		2.68557	984.142	1.51317		2.68557	978.56	5.32304
2.6961	985.822	2.69673		2.6961	984.143	2.54147		2.6961	978.561	1.63327
2.70663	985.822	3.2957		2.70663	984.143	3.02716		2.70663	978.561	2.12725
2.71716	985.823	4.03627		2.71716	984.144	2.69668		2.71716	978.562	-0.238827
2.7277	985.823	4.92287		2.7277	984.144	1.72911		2.7277	978.562	-2.65446
2.73823	985.824	6.11415		2.73823	984.144	3.45705		2.73823	978.561	-1.40885
2.74876	985.825	4.53346		2.74876	984.145	2.05678		2.74876	978.561	1.00117
2.75929	985.826	4.34165		2.75929	984.145	1.81071		2.75929	978.561	-3.7414
2.76982	985.827	11.8736		2.76982	984.146	-2.58886		2.76982	978.561	-5.29645
2.78035	985.829	8.46879		2.78035	984.145	0		2.78035	978.56	-4.84672
2.79088	985.831	6.27249		2.79088	984.145	0.00558236		2.79088	978.559	-5.45204
2.80142	985.832	4.04045		2.80142	984.145	2.91547		2.80142	978.558	-2.06886
2.81195	985.833	3.19254		2.81195	984.146	0.0648993		2.81195	978.557	-2.51014
2.82248	985.833	2.24662		2.82248	984.146	-1.94315		2.82248	978.557	-9.33774
2.83301	985.834	3.80047		2.83301	984.146	-0.239952		2.83301	978.555	-5.44431
2.84354	985.834	3.75546		2.84354	984.145	0.74464		2.84354	978.554	3.04633
2.85407	985.835	3.75991		2.85407	984.146	1.31299		2.85407	978.555	2.57684
2.86461	985.836	4.86032		2.86461	984.146	0.278971		2.86461	978.555	-1.91015
2.87514	985.837	4.04788		2.87514	984.146	3.79007		2.87514	978.555	-3.05119
2.88567	985.838	2.92883		2.88567	984.147	8.39117		2.88567	978.554	-1.89996
2.8962	985.838	4.25437		2.8962	984.148	8.15006		2.8962	978.554	0.436307
2.90673	985.839	7.92482		2.90673	984.15	8.53044		2.90673	978.554	0.353368
2.91726	985.84	12.577		2.91726	984.151	6.61084		2.91726	978.554	-1.11792
2.9278	985.843	6.84815		2.9278	984.152	2.65258		2.9278	978.554	-0.68199
2.93833	985.844	5.94223		2.93833	984.153	4.03186		2.93833	978.554	-0.262506
2.94886	985.845	4.48341		2.94886	984.154	5.70728		2.94886	978.554	-0.0485015
2.95939	985.846	4.36866		2.95939	984.155	6.12393		2.95939	978.554	2.5072
2.96992	985.847	4.45335		2.96992	984.156	5.61091		2.96992	978.554	1.24886
2.98045	985.847	2.50626		2.98045	984.157	8.2763		2.98045	978.554	-2.36728
2.99099	985.848	2.08213		2.99099	984.158	9.92915		2.99099	978.554	-1.18614
3.00152	985.848	1.22948		3.00152	984.16	6.46134		3.00152	978.554	2.06354
3.01205	985.849	7.97987		3.01205	984.161	5.72471		3.01205	978.554	4.16385
3.02258	985.85	5.0491		3.02258	984.163	-1.61605		3.02258	978.555	9.23334
3.03311	985.851	4.53274		3.03311	984.162	-4.4273		3.03311	978.557	9.25472
3.04364	985.852	0.599449		3.04364	984.161	-2.80969		3.04364	978.558	5.41413
3.05418	985.852	3.41009		3.05418	984.161	-4.63241		3.05418	978.559	3.634
3.06471	985.853	4.51773		3.06471	984.16	-4.23153		3.06471	978.56	0.416692
3.07524	985.853	4.69895		3.07524	984.159	-3.07895		3.07524	978.56	-2.19079
3.08577	985.854	4.03594		3.08577	984.159	-2.3962		3.08577	978.56	-2.63858
3.0963	985.855	3.60373		3.0963	984.158	-0.692046		3.0963	978.559	-2.62939
3.10683	985.856	2.72555		3.10683	984.158	-1.49784		3.10683	978.559	-2.63553
3.11737	985.856	0.110591		3.11737	984.158	-0.975155		3.11737	978.558	-4.4636
3.1279	985.856	2.07517		3.1279	984.158	-3.47897		3.1279	978.557	-5.95788
3.13843	985.857	3.74353		3.13843	984.157	-6.43368		3.13843	978.556	-2.9869
3.14896	985.857	3.57324		3.14896	984.156	-3.28816		3.14896	978.556	0.0675922
3.15949	985.858	2.05558		3.15949	984.155	-3.06158		3.15949	978.556	2.61033
3.17002	985.858	2.9527		3.17002	984.155	-2.67667		3.17002	978.556	2.76996
3.18056	985.859	3.94119		3.18056	984.154	-3.43213		3.18056	978.557	3.06639
3.19109	985.86	4.51042		3.19109	984.154	0.586897		3.19109	978.557	3.92647
3.20162	985.86	4.64843		3.20162	984.154	-2.08279		3.20162	978.558	3.81145
3.21215	985.861	4.14325		3.21215	984.153	-1.08682		3.21215	978.559	3.94762
3.22268	985.862	3.43737		3.22268	984.153	1.24916		3.22268	978.559	3.20885
3.23321	985.863	4.1551		3.23321	984.153	-0.787698		3.23321	978.56	-0.79676
3.24375	985.863	3.89282		3.24375	984.153	-1.86329		3.24375	978.56	-2.14814
3.25428	985.864	3.32769		3.25428	984.153	-1.25889		3.25428	978.559	0.157222
3.26481	985.865	3.47408		3.26481	984.153	-0.409894		3.26481	978.559	-1.18672
3.27534	985.865	2.60932		3.27534	984.153	-0.616726		3.27534	978.559	-1.94958
3.28587	985.866	1.05835		3.28587	984.152	-2.81295		3.28587	978.559	0.00119295
3.2964	985.866	-0.46229		3.2964	984.152	-1.50275		3.2964	978.559	2.72553
3.30694	985.866	0.328964		3.30694	984.152	1.64421		3.30694	978.559	3.93835
3.31747	985.866	2.37353		3.31747	984.152	-2.23129		3.31747	978.56	4.37536
3.328	985.866	-0.391345		3.328	984.152	-3.26779		3.328	978.561	3.29989
3.33853	985.866	-0.443734		3.33853	984.151	-5.11318		3.33853	978.562	1.8855
3.34906	985.866	0.841654		3.34906	984.15	-3.45017		3.34906	978.562	2.41389
3.35959	985.866	3.72528		3.35959	984.149	-4.04963		3.35959	978.562	2.8316
3.37013	985.867	3.22724		3.37013	984.149	-2.21007		3.37013	978.563	4.22515
3.38066	985.868	3.97364		3.38066	984.148	-1.03676		3.38066	978.564	5.21128
3.39119	985.868	3.60794		3.39119	984.148	-1.00356		3.39119	978.565	3.09774
3.40172	985.869	4.8311		3.40172	984.148	-3.16202		3.40172	978.565	-0.010567
3.41225	985.87	6.54048		3.41225	984.147	-2.42567		3.41225	978.565	0.107843
3.42278	985.871	3.59125		3.42278	984.147	-1.14278		3.42278	978.565	-0.18505
3.43332	985.872	6.56272		3.43332	984.147	-3.78161		3.43332	978.565	1.19066
3.44385	985.873	4.29108		3.44385	984.146	-2.68922		3.44385	978.565	1.26512
3.45438	985.874	4.61593		3.45438	984.145	-1.08109		3.45438	978.566	-0.561562
3.46491	985.875	3.33087		3.46491	984.145	-0.585768		3.46491	978.565	0.30064
3.47544	985.875	2.94689		3.47544	984.145	-1.22681		3.47544	978.566	1.14213
3.48597	985.876	2.43505		3.48597	984.145	-2.99479		3.48597	978.566	2.39595
3.4965	985.876	3.22146		3.4965	984.144	-5.13074		3.4965	978.566	3.80936
3.50704	985.877	6.64339		3.50704	984.143	-3.35511		3.50704	978.567	3.85147
3.51757	985.878	3.95099		3.51757	984.143	-2.05163		3.51757	978.568	5.16813
3.5281	985.879	2.63661		3.5281	984.142	-3.75665		3.5281	978.569	4.59187
3.53863	985.879	3.62784		3.53863	984.142	-3.78412		3.53863	978.569	0.186587
3.54916	985.88	14.9782		3.54916	984.141	-0.860219		3.54916	978.569	-1.48867
3.55969	985.883	6.35426		3.55969	984.141	0.391267		3.55969	978.569	-2.70363
3.57023	985.884	4.74726		3.57023	984.141	3.16252		3.57023	978.569	0.0452695
3.58076	985.885	2.70976		3.58076	984.141	3.20244		3.58076	978.569	-1.7054
3.59129	985.885	1.55177		3.59129	984.142	2.72597		3.59129	978.568	-6.26768
3.60182	985.886	0.787076		3.60182	984.143	0.30526		3.60182	978.567	-5.97989
3.61235	985.886	0.00208218		3.61235	984.143	-3.92136		3.61235	978.566	0.0530028
3.62288	985.886	1.67237		3.62288	984.142	-4.15715		3.62288	978.566	1.65413
3.63342	985.886	1.22484		3.63342	984.141	-4.0896		3.63342	978.566	0.906653
3.64395	985.886	-1.50169		3.64395	984.14	-4.8285		3.64395	978.567	-1.71606
3.65448	985.886	0.079395		3.65448	984.139	-13.0358		3.65448	978.566	1.2612
3.66501	985.886	1.33266		3.66501	984.137	-4.62448		3.66501	978.566	3.58521
3.67554	985.886	2.81008		3.67554	984.136	-6.68162		3.67554	978.567	3.3571
3.68607	985.887	4.99318		3.68607	984.135	-9.61262		3.68607	978.568	3.36253
3.69661	985.888	8.85375		3.69661	984.133	-8.58116		3.69661	978.568	3.04266
3.70714	985.889	11.7669		3.70714	984.132	-1.61159		3.70714	978.569	1.52353
3.71767	985.892	4.4243		3.71767	984.131	-10.6333		3.71767	978.569	4.04577
3.7282	985.892	5.33269		3.7282	984.129	-10.8678		3.7282	978.57	3.69775
3.73873	985.893	3.18334		3.73873	984.127	-10.8512		3.73873	978.571	3.04122
3.74926	985.894	4.62204		3.74926	984.125	-7.26648		3.74926	978.571	1.92066
3.7598	985.895	4.63601		3.7598	984.124	-8.89279		3.7598	978.572	0.654081
3.77033	985.896	8.53104		3.77033	984.122	-7.88557		3.77033	978.572	-0.943558
3.78086	985.897	7.54907		3.78086	984.121	-6.03285		3.78086	978.571	1.76545
3.79139	985.899	3.47816		3.79139	984.12	-14.6195		3.79139	978.572	1.90055
3.80192	985.899	5.14459		3.80192	984.117	-9.42825		3.80192	978.572	-1.62707
3.81245	985.9	6.43184		3.81245	984.115	-10.5942		3.81245	978.572	-1.68198
3.82299	985.901	4.41652		3.82299	984.113	-10.6865		3.82299	978.572	-0.883794
3.83352	985.902	5.33286		3.83352	984.111	-9.23681		3.83352	978.571	-2.18083
3.84405	985.903	3.69576		3.84405	984.11	-12.9283		3.84405	978.571	-1.29733
3.85458	985.904	3.52716		3.85458	984.107	-6.61562		3.85458	978.571	0.235832
3.86511	985.905	5.12248		3.86511	984.106	-6.9033		3.86511	978.571	1.78689
3.87564	985.906	6.63494		3.87564	984.105	-11.3657		3.87564	978.571	5.21699
3.88618	985.907	7.85434		3.88618	984.103	-11.1241		3.88618	978.572	3.61447
3.89671	985.908	6.06774		3.89671	984.1	-9.5562		3.89671	978.573	3.44564
3.90724	985.909	2.5298		3.90724	984.099	-8.73486		3.90724	978.573	3.31884
3.91777	985.91	3.22087		3.91777	984.097	-13.1997		3.91777	978.574	4.96358
3.9283	985.91	6.5564		3.9283	984.095	-15.567		3.9283	978.575	8.69564
3.93883	985.912	5.76561		3.93883	984.092	-20.8852		3.93883	978.577	11.6904
3.94937	985.913	6.38518		3.94937	984.088	-18.1171		3.94937	978.579	6.59728
3.9599	985.914	4.35461		3.9599	984.084	-11.439		3.9599	978.58	3.77711
3.97043	985.915	4.8963		3.97043	984.082	-10.5719		3.97043	978.581	2.66429
3.98096	985.916	3.5752		3.98096	984.08	-8.17979		3.98096	978.581	2.0825
3.99149	985.916	2.88455		3.99149	984.079	-4.92582		3.99149	978.581	3.96803
4.00202	985.917	3.09027		4.00202	984.078	-5.63566		4.00202	978.582	1.09083
4.01256	985.917	3.24189		4.01256	984.077	-3.8486		4.01256	978.582	4.02416
4.02309	985.918	4.24367		4.02309	984.076	-9.81554		4.02309	978.583	3.83374
4.03362	985.919	4.84872		4.03362	984.074	-7.19277		4.03362	978.584	4.23032
4.04415	985.92	-0.268686		4.04415	984.073	-5.11723		4.04415	978.585	3.94148
4.05468	985.919	0.968047		4.05468	984.072	-6.19193		4.05468	978.585	1.22884
4.06521	985.92	0.950989		4.06521	984.071	-5.9931		4.06521	978.586	-1.88826
4.07575	985.92	4.93726		4.07575	984.07	-6.23852		4.07575	978.585	-1.63725
4.08628	985.921	2.88702		4.08628	984.068	-8.08496		4.08628	978.585	5.70548
4.09681	985.921	3.66103		4.09681	984.067	-8.04767		4.09681	978.586	2.78171
4.10734	985.922	3.71694		4.10734	984.065	-4.49662		4.10734	978.587	3.69174
4.11787	985.923	5.36915		4.11787	984.065	-3.48695		4.11787	978.587	3.35752
4.1284	985.924	5.12925		4.1284	984.064	-0.798653		4.1284	978.588	3.79699
4.13894	985.925	5.61618		4.13894	984.064	-3.80645		4.13894	978.589	2.8535
4.14947	985.926	2.5569		4.14947	984.063	1.65476		4.14947	978.589	1.04053
4.16	985.926	1.06371		4.16	984.063	-0.386717		4.16	978.589	6.56417
4.17053	985.926	0.113226		4.17053	984.063	-3.53569		4.17053	978.59	14.513
4.18106	985.926	1.45454		4.18106	984.063	-4.4446		4.18106	978.593	7.176
4.19159	985.927	1.46435		4.19159	984.062	-3.26414		4.19159	978.594	13.5683
4.20212	985.927	2.0497		4.20212	984.061	-4.71727		4.20212	978.597	4.18266
4.21266	985.927	3.24071		4.21266	984.06	-6.18064		4.21266	978.598	4.48777
4.22319	985.928	3.5797		4.22319	984.059	-4.87681		4.22319	978.599	9.11247
4.23372	985.928	4.53105		4.23372	984.058	-6.77493		4.23372	978.6	1.82489
4.24425	985.929	4.38991		4.24425	984.057	-6.38275		4.24425	978.601	-1.38737
4.25478	985.93	7.42913		4.25478	984.056	-2.00429		4.25478	978.6	-2.27746
4.26531	985.931	3.56126		4.26531	984.056	-0.931046		4.26531	978.6	-1.76004
4.27585	985.932	2.98389		4.27585	984.055	-0.829293		4.27585	978.6	-3.84644
4.28638	985.933	3.63062		4.28638	984.055	-3.34491		4.28638	978.599	-4.72874
4.29691	985.933	4.07655		4.29691	984.055	-5.36548		4.29691	978.598	-1.42225
4.30744	985.934	3.04309		4.30744	984.054	-4.07743		4.30744	978.598	-0.0173289
4.31797	985.935	3.94533		4.31797	984.053	-1.77337		4.31797	978.598	-3.51685
4.3285	985.935	4.20573		4.3285	984.053	-2.15238		4.3285	978.597	-0.270427
4.33904	985.936	3.05227		4.33904	984.052	-4.2358		4.33904	978.597	-1.08955
4.34957	985.937	2.32633		4.34957	984.051	-6.60651		4.34957	978.597	3.84983
4.3601	985.937	-1.03443		4.3601	984.05	-5.09297		4.3601	978.598	6.02897
4.37063	985.937	0.490276		4.37063	984.049	-3.18723		4.37063	978.599	5.74808
4.38116	985.937	1.06763		4.38116	984.049	-1.78848		4.38116	978.6	6.48264
4.39169	985.937	1.99661		4.39169	984.048	0.0207536		4.39169	978.601	6.66309
4.40223	985.938	3.38021		4.40223	984.048	-3.22746		4.40223	978.602	4.91925
4.41276	985.938	1.88764		4.41276	984.048	-3.19339		4.41276	978.603	0.224385
4.42329	985.939	-0.101722		4.42329	984.047	-1.7701		4.42329	978.603	0.0265981
4.43382	985.939	-0.854672		4.43382	984.047	-3.32963		4.43382	978.603	-4.82527
4.44435	985.938	1.84552		4.44435	984.046	-3.75471		4.44435	978.602	-1.09188
4.45488	985.939	6.00603		4.45488	984.046	-4.69382		4.45488	978.602	-0.176853
4.46542	985.94	4.43962		4.46542	984.045	-2.04104		4.46542	978.602	-6.11048
4.47595	985.941	3.84148		4.47595	984.044	-0.94605		4.47595	978.601	-8.53724
4.48648	985.941	3.57904		4.48648	984.044	-2.44889		4.48648	978.599	-9.22987
4.49701	985.942	4.38508		4.49701	984.044	-2.98233		4.49701	978.598	-6.16213
4.50754	985.943	6.35507		4.50754	984.043	-3.24847		4.50754	978.597	-24.4995
4.51807	985.944	3.1332		4.51807	984.042	-4.49121		4.51807	978.592	-10.5714
4.52861	985.945	3.52591		4.52861	984.042	-4.37886		4.52861	978.59	-0.164943
4.53914	985.945	3.49173		4.53914	984.041	-3.55517		4.53914	978.59	3.81376
4.54967	985.946	3.8433		4.54967	984.04	2.58908		4.54967	978.59	4.5997
4.5602	985.947	4.39925		4.5602	984.041	2.80455		4.5602	978.591	4.97991
4.57073	985.947	2.54047		4.57073	984.041	0.739139		4.57073	978.592	15.5783
4.58126	985.948	1.56878		4.58126	984.041	2.88455		4.58126	978.595	5.27104
4.5918	985.948	0.793641		4.5918	984.042	2.71847		4.5918	978.596	15.4127
4.60233	985.948	0.176272		4.60233	984.042	2.73494		4.60233	978.599	0.480067
4.61286	985.948	-0.215832		4.61286	984.043	3.0083		4.61286	978.599	5.19578
4.62339	985.948	1.62997		4.62339	984.043	0.0369183		4.62339	978.6	15.7797
4.63392	985.949	4.11871		4.63392	984.043	2.23257		4.63392	978.603	4.78449
4.64445	985.949	7.30626		4.64445	984.044	1.85189		4.64445	978.604	6.98536
4.65499	985.951	5.50244		4.65499	984.044	3.29728		4.65499	978.605	3.71439
4.66552	985.952	4.49953		4.66552	984.045	3.96805		4.66552	978.606	3.60357
4.67605	985.953	2.11337		4.67605	984.046	6.16684		4.67605	978.607	2.83716
4.68658	985.953	3.25526		4.68658	984.047	2.96047		4.68658	978.607	3.50875
4.69711	985.954	3.67382		4.69711	984.047	3.22407		4.69711	978.608	3.91113
4.70764	985.954	3.94154		4.70764	984.048	3.29165		4.70764	978.608	3.16315
4.71818	985.955	5.5011		4.71818	984.048	5.04391		4.71818	978.609	0.308188
4.72871	985.956	4.19429		4.72871	984.049	9.16886		4.72871	978.609	-3.59005
4.73924	985.957	3.86704		4.73924	984.051	5.96108		4.73924	978.608	2.19578
4.74977	985.957	4.05226		4.74977	984.052	4.33482		4.74977	978.609	0.154111
4.7603	985.958	-3.67374		4.7603	984.053	5.51313		4.7603	978.609	1.96242
4.77083	985.958	-0.411689		4.77083	984.054	-0.122198		4.77083	978.609	4.5964
4.78137	985.957	1.84669		4.78137	984.054	7.41056		4.78137	978.61	21.1002
4.7919	985.958	0.933258		4.7919	984.055	9.6996		4.7919	978.614	10.8778
4.80243	985.958	4.17997		4.80243	984.057	5.43944		4.80243	978.616	5.24497
4.81296	985.959	2.73756		4.81296	984.058	10.4622		4.81296	978.617	5.18581
4.82349	985.959	-1.27495		4.82349	984.06	5.67387		4.82349	978.618	6.37425
4.83402	985.959	-0.218434		4.83402	984.061	0.42315		4.83402	978.619	3.2222
4.84455	985.959	1.8696		4.84455	984.061	-0.175448		4.84455	978.62	3.7769
4.85509	985.959	3.46794		4.85509	984.061	6.99631		4.85509	978.621	4.0065
4.86562	985.96	2.10538		4.86562	984.062	8.16227		4.86562	978.621	16.8164
4.87615	985.96	-0.39593		4.87615	984.064	3.91282		4.87615	978.624	4.01256
4.88668	985.96	-1.8683		4.88668	984.065	7.13485		4.88668	978.625	10.1525
4.89721	985.96	-0.557192		4.89721	984.066	10.0788		4.89721	978.627	9.66243
4.90774	985.96	-2.68678		4.90774	984.068	3.59519		4.90774	978.629	0.635493
4.91828	985.959	1.34651		4.91828	984.069	2.67636		4.91828	978.629	-4.10933
4.92881	985.96	4.39359		4.92881	984.069	-0.136655		4.92881	978.628	-4.8225
4.93934	985.96	4.41419		4.93934	984.069	2.26039		4.93934	978.627	-2.60053
4.94987	985.961	1.68768		4.94987	984.069	6.21903		4.94987	978.627	0.365102
4.9604	985.961	-3.11753		4.9604	984.071	13.4255		4.9604	978.627	3.5549
4.97093	985.961	0.779889		4.97093	984.073	5.13072		4.97093	978.628	3.99326
4.98147	985.961	2.50176		4.98147	984.074	17.0471		4.98147	978.628	1.93383
4.992	985.962	11.4482		4.992	984.077	4.18074		4.992	978.629	3.12703
5	985.964	12.0223		5.00253	984.078	16.9263		5	978.629	3.94448
5.00844	985.965			5.01306	984.081	2.94288
				5.02359	984.082	15.4085
				5.03412	984.085	4.49252
				5.04466	984.085	9.78424
				5.05519	984.087	-0.191435
				5.06572	984.087	0.216972
				5.07625	984.087	0.491941
[truncated: 16 more columns]

## Sheet: Data Figure S1
Figure S1 A										Figure S1 B
Polygon ID	Polygon Orientation [°]		Sand wedge ID	Sand wedge Orientation [°]			Polygon ID	Slope Direction [°]		Alignment of polygons to slope direction (upper graph)
1	127.187		1	261.72			1	184		angular difference between polygon orientation and slope direction	count
2	103.577		2	36.35			2	190
3	45.4633		3	282.63			3	131
4	28.664		4	76.42			4	223
5	123.772		5	2.67			5	223		10	25
6	48.8112		6	359.14			6	193		20	30
7	55.0743		7	252.44			7	106		30	42
8	150.418		8	339.56			8	93		40	30
9	120.856		9	280.93			9	97		50	45
10	57.974		10	30.66			10	189		60	48
11	28.3046		11	94.72			11	158		70	38
12	61.406		12	56.81			12	96		80	36
13	55.1755		13	352.07			13	107		90	45
14	123.707		14	8.62			14	79		Alignment of polygons to average surrounding slope (162°) (middle graph)
15	142.946		15	175.54			15	96
16	10.1898		16	349.27			16	107		angular difference between polygon orientation and slope direction	count
17	91.5482		17	349.14			17	96
18	38.2544		18	86.26			18	109
19	49.2507		19	338.76			19	131
20	18.7132		20	296.34			20	47		10	54
21	55.1093		21	76.63			21	95		20	33
22	21.4143		22	90.37			22	116		30	38
23	66.4346		23	57.91			23	80		40	27
24	165.964		24	314.82			24	117		50	32
25	134.033		25	80.72			25	168		60	24
26	120.956		26	357.35			26	204		70	33
27	12.7755		27	259.39			27	181		80	39
28	17.5221		28	351.54			28	108		90	59
29	22.0565		29	47.41			29	187		Pattern geometry (lower graph)
30	137.386		30	3.13			30	184		Intersection angle class [°]	count
31	44.1786		31	317.99			31	224
32	26.7443		32	229.2			32	198		5	1
33	52.8263		33	147.4			33	235		15	4
34	126.614		34	354.28			34	216		25	10
35	69.6209		35	96.13			35	341		35	23
36	98.2275		36	72.37			36	162		45	35
37	136.787		37	336.93			37	222		55	52
38	101.911		38	55.34			38	42		65	64
39	145.771		39	320.01			39	149		75	71
40	67.8221		40	247.42			40	153		85	115
41	45.0942		41	343.59			41	84		95	149
42	179.909		42	188.21			42	83		105	194
43	25.3254		43	296.23			43	120		115	166
44	118.88		44	249.35			44	150		125	212
45	82.9229		45	167.13			45	198		135	189
46	24.0936		46	54.74			46	113		145	176
47	25.9597		47	12.84			47	94		155	140
48	104.822		48	330.41			48	39		165	107
49	11.6052		49	51.9			49	100		175	81
50	118.932		50	301.69			50	105		185	67
51	12.1715		51	61.8			51	130		195	21
52	14.3383		52	242.88			52	98		205	7
53	103.105		53	155.94			53	87		215	1
54	6.27352		54	258.57			54	100		225	1
55	73.4827		55	161.46			55	99		235	1
56	48.6976		56	107.71			56	110
57	88.6361		57	350.3			57	122
58	75.1707		58	302.45			58	196
59	140.58		59	85.18			59	190
60	118.035		60	79.1			60	142
61	17.5062		61	318.06			61	98
62	19.9693		62	67.43			62	179
63	34.3181		63	144.28			63	111
64	119.608		64	72.1			64	215
65	1.88902		65	341.27			65	227
66	136.872		66	259.6			66	218
67	164.8		67	165.92			67	216
68	74.6591		68	1.52			68	189
69	161.353		69	80.06			69	214
70	57.4403		70	90.3			70	223
71	8.30274		71	122.7			71	120
72	107.646		72	193.42			72	147
73	81.0471		73	118.99			73	187
74	59.6985		74	255.05			74	224
75	147.022		75	80.22			75	222
76	51.009		76	52.97			76	221
77	141.687		77	317.75			77	214
78	162.026		78	345.85			78	210
79	112.748		79	74.35			79	221
80	163.334		80	75.02			80	228
81	73.5861		81	318.35			81	229
82	164.76		82	340.48			82	224
83	136.261		83	71.32			83	229
84	7.19217		84	197.67			84	105
85	106.245		85	253.98			85	110
86	115.576		86	110.13			86	209
87	25.3798		87	352.32			87	216
88	14.6279		88	73.64			88	181
89	56.1695		89	296			89	221
90	99.3991		90	183.31			90	210
91	172.001		91	341.75			91	228
92	82.6004		92	164.95			92	215
93	171.849		93	251.84			93	185
94	100.676		94	216.91			94	226
95	179.328		95	20.31			95	131
96	18.5347		96	158.28			96	190
97	5.1525		97	92.27			97	213
98	177.433		98	352.55			98	213
99	98.9765		99	341.31			99	216
100	176.095		100	292.29			100	214
101	123.362		101	253.55			101	229
102	169.084		102	336.79			102	226
103	68.4222		103	8.25			103	226
104	10.503		104	283.13			104	98
105	97.9724		105	329.74			105	108
106	101.524		106	85.56			106	93
107	163.905		107	8.84			107	123
108	144.593		108	172.61			108	102
109	88.3209		109	270.37			109	216
110	86.5526		110	253.97			110	227
111	123.862		111	357.56			111	216
112	112.109		112	99.04			112	180
113	113.703		113	163.42			113	189
114	113.908		114	88.33			114	193
115	111.135		115	78.76			115	199
116	119.952		116	178.54			116	171
117	17.2012		117	193.58			117	102
118	87.8613		118	146.52			118	138
119	17.9466		119	185.35			119	110
120	4.13136		120	145.93			120	113
121	8.58362		121	20.11			121	130
122	108.781		122	323.14			122	181
123	108.538		123	295.94			123	190
124	178.243		124	0.93			124	182
125	28.5554		125	85.35			125	203
126	142.004		126	63.55			126	122
127	140.359		127	70.55			127	121
128	22.8906		128	17.61			128	175
129	89.6408		129	82.69			129	103
130	10.3048		130	2.66			130	115
131	32.3059		131	153.13			131	78
132	37.7501		132	92.32			132	241
133	31.627		133	89.97			133	161
134	50.5599		134	30.32			134	189
135	167.869		135	43.79			135	209
136	33.9503		136	294.04			136	223
137	67.6199		137	261.42			137	234
138	67.8844		138	0.57			138	223
139	106.761		139	358.21			139	241
140	22.0181		140	231.15			140	173
141	116.045		141	4.19			141	178
142	84.3679		142	317.58			142	158
143	82.8423		143	222.8			143	174
144	15.8383		144	319.74			144	17
145	177.947		145	299.85			145	123
146	157.108		146	348.02			146	140
147	161.378		147	76.5			147	223
148	54.7871		148	237.01			148	116
149	45.6213		149	200.27			149	116
150	80.0978		150	172.59			150	144
151	65.3811		151	57.42			151	137
152	170.561		152	330.4			152	222
153	79.8245		153	254.06			153	190
154	126.735		154	66.02			154	238
155	106.265		155	184.81			155	141
156	107.496		156	168.27			156	160
157	1.20352		157	91.79			157	201
158	159.93		158	245.86			158	168
159	117.121		159	339.47			159	195
160	75.6082		160	6.53			160	180
161	95.5775		161	289.65			161	168
162	8.60329		162	197.23			162	140
163	150.619		163	0.93			163	175
164	166.844		164	306.32			164	192
165	121.858		165	264.59			165	195
166	67.4794		166	259.51			166	193
167	24.4085		167	59.04			167	149
168	60.8197		168	81.55			168	242
169	160.355		169	227.08			169	212
170	77.4974		170	146.63			170	206
171	71.2178		171	34.96			171	218
172	85.054		172	310.98			172	219
173	67.47		173	1.92			173	220
174	164.968		174	137.16			174	243
175	35.9612		175	164.25			175	195
176	79.1088		176	269.99			176	229
177	158.205		177	46.05			177	231
178	165.243		178	342.99			178	223
179	173.693		179	162.99			179	224
180	100.987		180	90.65			180	200
181	171.455		181	197.98			181	231
182	72.9484		182	211.81			182	202
183	75.0162		183	88.63			183	212
184	160.407		184	268.68			184	224
185	63.5932		185	358.21			185	226
186	70.4721		186	85.2			186	233
187	75.4258		187	243.58			187	223
188	70.5787		188	329.24			188	225
189	173.066		189	250.12			189	217
190	88.8218		190	350.61			190	221
191	161.077		191	273.82			191	226
192	147.279		192	169.67			192	212
193	6.92905		193	78.36			193	218
194	161.323		194	167.92			194	196
195	169.439		195	237.85			195	224
196	154.849		196	342.38			196	208
197	70.4984		197	73.85			197	180
198	99.1616		198	314.78			198	215
199	72.7839		199	270.62			199	273
200	155.578		200	146.81			200	206
201	143.833		201	77.95			201	197
202	154.739		202	359.45			202	256
203	143.902		203	124.1			203	199
204	123.136		204	60.19			204	216
205	155.889		205	12.45			205	192
206	58.7159		206	308.74			206	186
207	7.66246		207	144.92			207	208
208	98.8836		208	129.16			208	215
209	102.168		209	114.41			209	173
210	3.14592		210	282.2			210	124
211	164.548		211	67.35			211	137
212	40.7108		212	317.88			212	128
213	103.029		213	80.38			213	159
214	60.4406		214	155.73			214	191
215	162.759		215	211.1			215	187
216	74.1738		216	120.59			216	160
217	89.3478		217	255.99			217	138
218	71.892		218	71.78			218	127
219	45.0557		219	271.44			219	140
220	75.6206		220	14.63			220	151
221	160.145		221	170.55			221	147
222	68.1869		222	294.44			222	188
223	59.8174		223	189.36			223	210
224	168.357		224	121.61			224	150
225	131.168		225	85.41			225	141
226	69.9887		226	0.44			226	206
227	163.136		227	335.41			227	188
228	170.093		228	33.73			228	198
229	93.5763		229	71.5			229	140
230	71.4098		230	342.33			230	193
231	74.1615		231	358.49			231	276
232	69.3175		232	99.88			232	160
233	164.072		233	272.64			233	134
234	16.6134		234	239.41			234	181
235	1.04352		235	10.79			235	201
236	164.397		236	312.04			236	150
237	91.8786		237	246.9			237	193
238	149.391		238	272.09			238	175
239	93.9962		239	199.87			239	160
240	43.3287		240	292.2			240	245
241	99.4052		241	9.72			241	205
242	90.5461		242	342.92			242	190
243	114.052		243	70.55			243	338
244	70.1177		244	155.94			244	195
245	65.3749		245	99.12			245	211
246	161.342		246	81.43			246	198
247	165.273		247	355.98			247	195
248	78.2871		248	3.85			248	180
249	2.7177		249	339.58			249	229
250	70.1581		250	227.9			250	193
251	2.03949		251	273.86			251	132
252	95.8946		252	10.97			252	156
253	68.5371		253	125.77			253	180
254	167.106		254	186.35			254	198
255	70.4999		255	93.84			255	201
256	70.5258		256	262.83			256	151
257	171.819		257	156.53			257	213
258	72.9282		258	17.87			258	166
259	7.18054		259	42.32			259	197
260	85.5403		260	219.23			260	162
261	3.40392		261	263.36			261	161
262	98.7058		262	339.87			262	184
263	5.31455		263	191.33			263	227
264	5.90614		264	132.43			264	208
265	166.626		265	246.48			265	215
266	141.998		266	174.16			266	216
267	0.451139		267	58.44			267	182
268	72.3289		268	47.29			268	198
269	169.647		269	253.56			269	202
270	77.1346		270	94.57			270	208
271	115.509		271	56.43			271	122
272	80.2717		272	177.09			272	200
273	124.007		273	90.3			273	98
274	179.202		274	268.92			274	200
275	67.3801		275	18.91			275	191
276	167.939		276	321.36			276	195
277	174.803		277	183.86			277	202
278	177.892		278	125.65			278	203
279	39.4885		279	27.66			279	185
280	11.9556		280	282.39			280	195
281	85.5167		281	263.67			281	212
282	75.9638		282	199.41			282	219
283	72.2314		283	161.65			283	175
284	85.5526		284	289.69			284	203
285	77.17		285	184.98			285	209
286	124.765		286	293.14			286	234
287	160.846		287	86.54			287	232
288	160.383		288	61.87			288	202
289	100.811		289	254.32			289	174
290	7.12502		290	234.89			290	177
291	84.599		291	100.23			291	176
292	11.6923		292	310.14			292	152
293	71.3094		293	278.04			293	188
294	6.68386		294	4.18			294	200
295	87.9944		295	54.75			295	224
296	18.1837		296	154.42			296	205
297	162.798		297	30.08			297	191
298	111.732		298	115.57			298	206
299	127.595		299	22.81			299	170
300	92.5031		300	336.65			300	188
301	178.373		301	99.74			301	212
302	32.2889		302	203.36			302	233
303	5.58987		303	281.56			303	186
304	86.7776		304	10.1			304	204
305	139.596		305	329.71			305	205
306	172.228		306	72.75			306	239
307	80.4069		307	351.48			307	191
308	93.7033		308	335.31			308	231
309	66.7561		309	274.01			309	198
310	90.7939		310	250.2			310	233
311	173.025		311	179.31			311	199
312	90.1422		312	158.96			312	203
313	176.82		313	79.02			313	215
314	157.979		314	52.38			314	177
315	76.95		315	344.61			315	190
316	11.127		316	104.15			316	192
317	95.3636		317	277			317	231
318	157.366		318	336.33			318	214
319	136.204		319	86.53			319	204
320	162.947		320	113.99			320	191
321	95.0796		321	314.16			321	205
322	0.987821		322	49.23			322	202
323	70.9112		323	353.61			323	193
324	135.384		324	236.99			324	183
325	163.343		325	348.96			325	150
326	175.313		326	292.38			326	129
327	73.5639		327	212.26			327	138
328	78.0434		328	344.13			328	215
329	158.828		329	95.54			329	208
330	170.858		330	262.44			330	201
331	163.885		331	13.14			331	193
332	86.245		332	9.71			332	188
333	75.8279		333	298.28			333	211
334	102.859		334	282.21			334	192
335	92.8525		335	223.5			335	101
336	162.343		336	301.43			336	107
337	113.247		337	86.01			337	160
338	89.1865		338	302.17			338	98
339	116.565		339	146.51			339	115
			340	154.37
			341	93.63
			342	2.61
			343	262.39
			344	2.12
			345	340.31
			346	5.04
			347	274.83
			348	25.05
			349	266.92
			350	269.15
			351	22.06
			352	201.93
			353	126.06
			354	112.51
			355	237.57
			356	356.06
			357	170.34
			358	94.04
			359	29.4
			360	333.27
			361	289.74
			362	105.9
			363	7.27
			364	56.91
			365	62.18
			366	167.23
			367	69.35
			368	354.78
			369	356.96
			370	256.47
			371	72.01
			372	280.95
			373	38.43
			374	127.94
			375	66.56
			376	14.87
			377	281.57
			378	8.78
			379	101.8
			380	59.38
			381	98.38
			382	66.99
			383	6.68
			384	13.15
			385	159.71
			386	51.07
			387	80.03
			388	39.05
			389	257.93
			390	57.45
			391	37.51
			392	290.55
			393	7.64
			394	171.23
			395	12.27
			396	339.22
			397	63.93
			398	294.61
			399	95.3
			400	350.18
			401	54.97
			402	147.24
			403	105.37
			404	53.11
			405	307.46
			406	260.52
			407	201.17
			408	126.78
			409	66.19
			410	21.56
			411	307.09
			412	65.51
			413	179.57
			414	12.64
			415	317.68
			416	283.37
			417	122.9
			418	236.56
			419	321.21
			420	87.62
			421	351.98
			422	24.2
			423	321.45
			424	217.05
			425	37.05
			426	327.59
			427	188.75
			428	162.38
			429	69.82
			430	62.75
			431	49.35
			432	339.29
			433	259.09
			434	347.01
			435	227.85
			436	178.71
			437	106.22
			438	290.37
			439	171.95
			440	196
			441	286.21
			442	6.45
			443	174.42
			444	161.15
			445	124.81
			446	172.88
			447	73.5
			448	281.66
			449	125.77
			450	99.1
			451	306.95
			452	185.53
			453	147.62
			454	240.33
			455	165.75
			456	59.59
			457	47.65
			458	46.18
			459	286.53
			460	207.58
			461	173.93
			462	106.52
			463	147.27
			464	88.22
			465	27.12
			466	345.91
			467	185.11
			468	172.44
			469	330.45
			470	259.62
			471	47.45
			472	116
			473	273.45
			474	166.84
			475	48.66
			476	292.53
			477	333.23
			478	130.22
			479	40.23
			480	296.13
			481	203.63
			482	179.45
			483	167.05
			484	184.91
			485	181.05
			486	170.92
			487	182.48
			488	98.03
			489	158.95
			490	245.07
			491	88.51
			492	301.86
			493	251.68
			494	74.89
			495	318.14
			496	194.68
			497	117.41
			498	255.36
			499	72.37
			500	154.59
			501	200.12
			502	125.43
			503	107.49
			504	185.01
			505	149.12
			506	266.12
			507	203.34
			508	359.51
			509	224.31
			510	178.42
			511	76.9
			512	120.66
			513	16.94
			514	173.6
			515	172.42
			516	43.37
			517	18.19
			518	293.18
			519	15.99
			520	300.5
			521	138.71
			522	145.54
			523	197.08
			524	149.5
			525	359.08
			526	112.34
			527	233.86
			528	116.49
			529	343.61
			530	91.73
			531	123.3
			532	24.45
			533	210.42
			534	265.81
			535	31.08
			536	84
			537	341.8
			538	183.31
			539	337.01
			540	77.18
			541	45.44
			542	321.89
			543	58.28
			544	188.77
			545	106.63
			546	214.91
			547	51.47
			548	74.79
			549	333.34
			550	29.51
			551	292.83
			552	93.39
			553	8.24
			554	345.25
			555	63.24
			556	45.59
			557	13.98
			558	280.1
			559	22.26
			560	302.33
			561	9.78
			562	276.66
			563	66.84
			564	341.06
			565	208.16
			566	1.71
			567	335.61
			568	278.8
			569	87.03
			570	286.21
			571	73.4
			572	103.49
			573	6.42
			574	117.54
			575	37.06
			576	201.23
			577	156.2
			578	17.4
			579	333.68
			580	49.68
			581	337.18
			582	260.34
			583	93.01
			584	181.88
			585	101.39
			586	4.01
			587	281.62
			588	16.31
			589	316.15
			590	230.83
			591	220.76
			592	353.9
			593	324.86
			594	79.42
			595	43.5
			596	345.11
			597	255.15
			598	14.47
			599	5.82
			600	113.35
			601	280.48
			602	271.65
			603	70.53
			604	249.44
			605	212.77
			606	330.43
			607	338.78
			608	135.6
			609	321.96
			610	250.9
			611	45.56
			612	295.36
			613	285.04
			614	181.33
			615	325.6
			616	301.33
			617	121.33
			618	63.95
			619	76.99
			620	49.09
			621	302.03
			622	53.9
			623	259.81
			624	270.69
			625	19.39
			626	306.54
			627	20.49
			628	350.9
			629	185.83
			630	288.48
			631	249.72
			632	282.48
			633	12.06
			634	346.76
			635	208.36
			636	314.76
			637	58.05
			638	299.02
			639	254.06
			640	342.36
			641	265.24
			642	159.78
			643	97.63
			644	263.58
			645	57.02
			646	315.11
			647	144.19
			648	224.41
			649	168.18
			650	93.24
			651	279.43
			652	55.96
			653	344.39
			654	268.83
			655	86.01
			656	38.39
			657	296.69
			658	306.51
			659	232.26
			660	160.84
			661	257.32
			662	161.02
			663	67.67
			664	324.42
			665	346.46
			666	284.17
			667	102.74
			668	237.49
			669	146.69
			670	207.8
			671	306.48
			672	58.26
			673	8.37
			674	341.71
			675	53.02
			676	333.59
			677	170.49
			678	26.87
			679	261.18
			680	265.95
			681	78.2
			682	341.96
			683	146.97
			684	346.3
			685	253.32
			686	26.4
			687	317.31
			688	7.85
			689	339.14
			690	83.96
			691	102.59
			692	333.52
			693	88.81
			694	94.38
			695	244.97
			696	258.56
			697	69.84
			698	347.6
			699	43.57
			700	279.96
			701	35.43
			702	319.76
			703	48.22
			704	57.76
			705	85.58
			706	286.65
			707	5.98
			708	268.99
			709	187.98
			710	323.94
			711	267.21
			712	69.86
			713	18.48
			714	120.94
			715	266.46
			716	328.46
			717	272.05
			718	67.78
			719	23.08
			720	338.91
			721	145.12
			722	259.12
			723	15.53
			724	311.56
			725	87.86
			726	347.37
			727	268.77
			728	357.34
			729	180.03
			730	125.77
			731	66.07
			732	12.41
			733	22.54
			734	322.27
			735	149.04
			736	41.7
			737	150.21
			738	67.18
			739	346.56
			740	355.16
			741	297.84
			742	22.91
			743	330.36
			744	259.44
			745	180.09
			746	319.34
			747	250.21
			748	308.57
			749	23.56
			750	290.19
			751	81.92
			752	222.1
			753	2.53
			754	332.62
			755	75.57
			756	347.11
			757	359.53
			758	67.69
			759	166.44
			760	256.05
			761	10.73
			762	299.92
			763	315.46
			764	94.79
			765	185.19
			766	171.02
			767	255.08
			768	208.6
			769	2.65
			770	312.11
			771	253.01
			772	338.36
			773	57.11
			774	175.92
			775	64.27
			776	138.57
			777	18.13
			778	83.29
			779	359.93
			780	98.63
			781	191.52
			782	303.19
			783	97.94
			784	354.41
			785	294.43
			786	192.77
			787	72.91
			788	355.06
			789	303.64
			790	221.07
			791	249.42
			792	3.25
			793	330.53
			794	220.54
			795	160.11
			796	32.41
			797	56.61
			798	337.37
			799	227.62
			800	305.32
			801	100.99
			802	166.72
			803	356.8
			804	99.02
			805	223.57
			806	195.9
			807	342.24
			808	339.29
			809	74.05
			810	107.14
			811	66.06
			812	356.87
			813	289.95
			814	71.55
			815	314.83
			816	136.06
			817	213.83
			818	313.45
			819	33.5
			820	322.98
			821	221.27
			822	222.75
			823	253.47
			824	239.53
			825	20.68
			826	61.9
			827	302.18
			828	168.08
			829	35.57
			830	270.23
			831	21.36
			832	168.58
			833	184.66
			834	331.81
			835	37.21
			836	57.15
			837	122.72
			838	128.16
			839	233.78
			840	324.76
			841	247.13
			842	35.38
			843	316.68
			844	19.64
			845	315.35
			846	33.42
			847	137.05
			848	44.34
			849	350.81
			850	309
			851	58.22
			852	148.82
			853	76.52
			854	14.14
			855	311.04
			856	359.19
			857	103.69
			858	94.79
			859	248.18
			860	57.97
			861	304.62
			862	70.72
			863	337.27
			864	97.11
			865	29.42
			866	330.68
			867	259.39
			868	29.44
			869	298.55
			870	55.6
			871	349.58
			872	7.27
			873	299.05
			874	61.54
			875	131.01
			876	329.34
			877	204.24
			878	168.58
			879	102.12
			880	299.76
			881	326.98
			882	248.9
			883	265.58
			884	94.35
			885	119
			886	359.17
			887	61.27
			888	304
			889	73.52
			890	347.02
			891	217.95
			892	148.57
			893	185.01
			894	304.93
			895	40.11
			896	281.2
			897	231.35
			898	5.93
			899	150.55
			900	276.36
			901	83.27
			902	351.09
			903	119.57
			904	64.26
			905	324.81
			906	314.22
			907	55.37
			908	32.54
			909	324.77
			910	70.36
			911	301.54
			912	154.03
			913	230.91
			914	142.93
			915	26.23
			916	129.58
			917	52.23
			918	294.95
			919	60.66
			920	201.48
			921	69.45
			922	348.15
			923	169.19
			924	198.61
			925	357.65
			926	84.01
			927	187.84
			928	105.53
			929	349.5
			930	28.85
			931	111.44
			932	45.21
			933	56.49
			934	335.38
			935	83.81
			936	240.52
			937	145.73
			938	336.93
			939	188.61
			940	162.17
			941	75.24
			942	238.14
			943	146.89
			944	306.94
			945	164.51
			946	46.77
			947	304.5
			948	118.08
			949	344.31
			950	7.85
			951	157.56
			952	78.16
			953	27.79
			954	118.03
			955	203.93
			956	210.32
			957	177.58
			958	352.09
			959	24.02
			960	121.94
			961	338.09
			962	158.09
			963	69.76
			964	223.56
			965	172.95

## Sheet: Data Figure S2
Figure S2 A (salt content of P1, P2, P3 by sample leaching and X-ray Diffraction (XRD))
	P1
Transect [cm ]	0	60	80	100	150	200	250	300	400	420	440	500
Leach [wt%]	27.8322	7.71863	1.45811	0.910941	39.8511	41.5901	13.5035	2.90447	1.17486	0.960405	0.84648	49.4803
XRD [%]	7.3	6.5	0	0	17.4	18.4	2.8	1.7	0	0	0	26
	P2
Transect [cm ]	0	30	50	100	175	250	325	400	450	470	500
Leach [wt%]	29.1719	33.8893	13.962	30.2921	47.8108	39.3923	68.6147	40.8515	13.3263	65.9217	14.6227
XRD [%]	20.6	9.2	8.7	15.6	25.2	23	18.5	20.3	5.8	9.9	3
	P3
Transect [cm ]	0	60	80	100	150	200	250	300	400	420	440	500
Leach [wt%]	23.4927	16.4521	1.50276	8.36916	14.5498	8.39598	6.29888	11.0481	8.4078	5.41658	20.8602	21.2535
XRD [%]	24.2	12.9	0	7.4	14.6	13.2	10.3	11.9	6.9	5	21.3	24.4
Figure S2 B (salt content of P3 Polygon by sample leaching and XRD)
	P3 - Polygon
Depth [cm]	Leach [wt%]	XRD [%]
10	22.6983	14.4
20	68.7298	60.2
30	70.552	51.1
40	54.4088	41.6
50	68.8678	61.9
60	74.2043	63.2
Figure S2 C (salt content of P3 Sand wedge by sample leaching and XRD)
	P3 - Sand wedge
Depth [cm]	Leach [wt%]	XRD [%]
10	2.8756	0
20	2.54237	0
30	2.74321	2
40	5.82675	2.9
50	34.7472	22.7

## Sheet: Data Figure S3
P1 - X-Ray diffraction data
Figure S3 A
P1 - Transect	Transect distance (cm)
	0	60	80	100	150	200	250	300	400	420	440	500
Quartz	26.3	24.9	28.8	33.3	22	25	31.7	34.6	33.9	31.6	29.8	18
Feldspars	63.4	64.2	68.2	63	57.7	54.3	62.3	60.2	62.5	65	66.4	53.6
Amphibole	2.9	4.4	2.9	3.7	2.7	2.3	3.2	3.4	3.5	3.4	3.7	2.5
Gypsum	4.8				2.9	4.2	2.8	1.7				2.4
Anhydrite					14.5	9.9						23.6
Bassanite	2.5					4.3
Halite		1.3
Nitratine		5.2
P2 - X-Ray diffraction data
Figure S3 B
P2 - Transect	Transect distance (cm)
	0	30	50	100	175	250	325	400	450	470	500
Quartz	31.9	28.1	30.6	25	18.1	25.4	22.3	18.8	26.7	25	38.8
Feldspars	45.4	58.4	57.9	57.6	52.5	48.3	57	58.6	64	61.4	53.3
Amphibole	2.1	4.3	2.7	1.7	4.3	3.3	2.3	2.2	3.5	3.6	4.9
Gypsum	6	4.2	0.6	3	8.2	15.6	13.4	4.7	3	2.9	3
Anhydrite	3.4		3.3	6.9		7.4	5.1			4.3
Bassanite	8.2	3.9	4.8	5.7	17			15.6	2.8	2.7
Tamarugite
Halite	3	1.1
Biotite
P3 - X-Ray diffraction data
Figure S3 C
P3 - Transect	Transect distance (cm)
	0	30	45	60	100	200	300	400	440	455	470	500
Quartz	28.2	28.8	39.2	27.7	28.4	28.6	28.7	26.8	30.5	23.4	25.2	22.8
Feldspars	42.4	56.5	58.6	62.5	55	54.9	56.5	57.9	60.2	68.9	50.4	49.2
Amphibole	5.2	1.9	2.2	2.5	2.1	3.4	4.5	3.4	2.3	2.6	3.1	3.7
Gypsum	0.7			4.8							2.2	1.8
Anhydrite	3.8											3.1
Bassanite	13.4	7.1			6.2	4.2	2.4	4	2.6	1.6	9.7	11
Nitratine	1.4	1.1		0.8	0.9	0.6	0.2	0.5	0.4	0.1	1.3	1.3
Niter	2.4	2.9		1.8	6.1	6.7	6.1	5.2	2.7	3.3	5.8	4.8
Halite	2.5	1.8			1.4	1.7	1.6	2.2	1.2		2.3	2.4
Figure S3 D
P3 - Polygon profile
depth (cm)	Quartz	Feldspars	Amphibole	Gypsum	Bassanite	Glauberite	Blödite	Nitratine	Halite	Niter	Darapskite
10	30.1	54.2	1.2	5.2	2.1	2.5			1.2	3.4
20	14.9	23.4	1.5	2.7		6		1	35.6	1.8	13.1
30	13.2	33.6	2.1			3.5		3.6	31.5	1.8	10.7
40	23.6	32.3	2.6			5.5		8.3	19.3	2.6	5.9
50	13.8	21.9	2.4			3.4		2.2	40.1	2.7	13.5
60	13.1	23.6				4.5	14.9	3.3	34.9	1.2	4.4
Figure S3 E
P3 -Sand Wedge
depth (cm)	Quartz	Feldspars	Amphibole	Gypsum	Bassanite	Glauberite	Blödite	Halite	Nitratine	Niter	Darapskite
10	34.1	63.8	2.1
20	32.5	65.2	2.3
30	36.2	59	2.8		1.5			0.5
45	32.6	62.1	2.4			2.4		0.5
50	20.3	55.3	1.7			4.8	8.9	6.6	2.4

## Sheet: Data Figure S4
Figure S4 A
Aspect	Mean slope (°)
S	8.25378
SW	7.44824
W	8.10931
NW	8.53828
N	9.00938
NE	9.93018
E	9.39102
SE	8.60038
Figure S4 B
Aspect	Polygon shoulder elevation (cm)
S	1.02363
SW	0.845946
W	1.00323
NW	0.8
N	0.906897
NE	1.16765
E	1.15175
SE	1.19571
